# Supplementary material for: Isolation, Identification and Chemical Modification of Bufadienolides from Bufo melanostictus Schneider and Their Cytotoxic Activities against Prostate Cancer Cells
Source: Molecules. 2024 Mar 31;29(7):1571. doi: 10.3390/molecules29071571 (PMC11013645; doi:10.3390/molecules29071571)
Supplement: Supplementary file 1 [file molecules-29-01571-s001.zip]

Archive with 1 entries (1 files):
- molecules-2832695-supplementary.pdf
